# Supplementary material for: Health-Promoting Phytobiotic-Based Feed Additive Improves Skin and Gill Proteome Response of Infected Fish
Source: Animals (Basel). 2026 Apr 28;16(9):1348. doi: 10.3390/ani16091348 (PMC13163050; doi:10.3390/ani16091348)
Supplement: Supplementary file 1 [file animals-16-01348-s001.zip]

Archive with 1 entries (1 files):
- animals-4241264-supplementary.pdf
